# Supplementary material for: On-Chip Single-Cell Bioelectrical Analysis for Identification of Cell Electrical Phenotyping in Response to Sequential Electric Signal Modulation
Source: Biosensors (Basel). 2022 Nov 17;12(11):1037. doi: 10.3390/bios12111037 (PMC9688586; doi:10.3390/bios12111037)
Supplement: Supplementary file 1 [file biosensors-12-01037-s001.zip]

Archive with 1 entries (1 files):
- biosensors-1994701-supplementary.pdf
